# Supplementary material for: Yeast Yarrowia lipolytica as a Chassis for Polyester Biodegradation—A Comparative Analysis of the Diverse Wild-Type Strains and Their Engineered Derivative That Overexpresses the LIP2 Lipase
Source: Int J Mol Sci. 2026 May 1;27(9):4073. doi: 10.3390/ijms27094073 (PMC13163340; doi:10.3390/ijms27094073)
Supplement: Supplementary file 1 [file ijms-27-04073-s001.zip]

Archive with 1 entries (1 files):
- ijms-4252181-supplementary.pdf
